# Supplementary material for: Surface Treatment of Dental Mini-Sized Implants and Screws: A Systematic Review with Meta-Analysis
Source: J Funct Biomater. 2024 Mar 10;15(3):68. doi: 10.3390/jfb15030068 (PMC10971647; doi:10.3390/jfb15030068)
Supplement: Supplementary file 1 [file jfb-15-00068-s001.zip]

Archive with 1 entries (1 files):
- jfb-2863108-supplementary.pdf
